# Supplementary material for: Development and Optimization of an Unbiased, Metagenomics-Based Pathogen Detection Workflow for Infectious Disease and Biosurveillance Applications
Source: Trop Med Infect Dis. 2023 Feb 15;8(2):121. doi: 10.3390/tropicalmed8020121 (PMC9966482; doi:10.3390/tropicalmed8020121)
Supplement: Supplementary file 1 [file tropicalmed-08-00121-s001.zip]

Archive with 1 entries (1 files):
- tropicalmed-2178433-supplementary.pdf
